# Supplementary material for: Construction of an n-Body Potential for Revealing the Atomic Mechanism for Direct Alloying of Immiscible Tungsten and Copper
Source: Materials (Basel). 2021 Oct 12;14(20):5988. doi: 10.3390/ma14205988 (PMC8537307; doi:10.3390/ma14205988)
Supplement: Supplementary file 1 [file materials-14-05988-s001.zip]

Archive with 1 entries (1 files):
- materials-1388663-supplementary.pdf
